# Supplementary material for: A Heat Shock Transcription Factor TrHSFB2a of White Clover Negatively Regulates Drought, Heat and Salt Stress Tolerance in Transgenic Arabidopsis
Source: Int J Mol Sci. 2022 Oct 23;23(21):12769. doi: 10.3390/ijms232112769 (PMC9654841; doi:10.3390/ijms232112769)
Supplement: Supplementary file 1 [file ijms-23-12769-s001.zip]

Archive with 1 entries (1 files):
- ijms-1852470-supplementary.pdf
